# Supplementary material for: Food Supplement Use Differs from the Recommendations in Pregnant Women: A Multinational Survey
Source: Nutrients. 2022 Jul 15;14(14):2909. doi: 10.3390/nu14142909 (PMC9322729; doi:10.3390/nu14142909)
Supplement: Supplementary file 1 [file nutrients-14-02909-s001.zip]

Archive with 1 entries (1 files):
- nutrients-1792425-supplementary.pdf
